# Supplementary material for: Polyphenolic Imidazopyridines as Multifunctional Modulators of Oxidative Stress, Metal Dyshomeostasis, and β1-42 Amyloid Aggregation in an In Vitro Model of Alzheimer’s Disease
Source: Antioxidants (Basel). 2026 Jul 8;15(7):857. doi: 10.3390/antiox15070857 (PMC13404437; doi:10.3390/antiox15070857)
Supplement: Supplementary file 1 [file antioxidants-15-00857-s001.zip]

Archive with 1 entries (1 files):
- antioxidants-4364312-supplementary.pdf
